# Supplementary material for: Bioaccessibility of Antioxidants in Prickly Pear Fruits Treated with High Hydrostatic Pressure: An Application for Healthier Foods
Source: Molecules. 2021 Aug 30;26(17):5252. doi: 10.3390/molecules26175252 (PMC8434551; doi:10.3390/molecules26175252)
Supplement: Supplementary file 1 [file molecules-26-05252-s001.zip]

Archive with 5 entries (4 files):
- molecules-1327137-supplementary/
- molecules-1327137-supplementary/Supplementary Figure S1.tif
- molecules-1327137-supplementary/Supplementary Figure S2.tif
- molecules-1327137-supplementary/Supplementary Figure S3.pdf
- molecules-1327137-supplementary/Supplementary Figure S3.tif
